# Supplementary material for: Combining reward and M1 transcranial direct current stimulation enhances the retention of newly learnt sensorimotor mappings
Source: Brain Stimul. 2019 Sep-Oct;12(5):1205–12. doi: 10.1016/j.brs.2019.05.015 (PMC6709642; doi:10.1016/j.brs.2019.05.015)
Supplement: Multimedia component 1 [file mmc1.xml]

<?xml version="1.0" encoding="utf-8" standalone="no"?>
<data>
  <datasets>
    <author>d.spampinato@ucl.ac.uk</author>
    <type>0</type>
    <dataset>
      <value>4</value>
      <reason>Data will be made available on request</reason>
      <comments />
    </dataset>
  </datasets>
</data>
